# Supplementary material for: Antimicrobial Efficacy of a Vegetable Oil Plasticizer in PVC Matrices
Source: Polymers (Basel). 2024 Apr 10;16(8):1046. doi: 10.3390/polym16081046 (PMC11054656; doi:10.3390/polym16081046)
Supplement: Supplementary file 1 [file polymers-16-01046-s001.zip]

Archive with 1 entries (1 files):
- polymers-2920455-supplementary.pdf
